# Supplementary material for: Incidence of lumbar spondylolysis in athletes with low back pain: A systematic evaluation and single-arm meta-analysis
Source: Medicine (Baltimore). 2023 Sep 22;102(38):e34857. doi: 10.1097/MD.0000000000034857 (PMC10519456; doi:10.1097/MD.0000000000034857)
Supplement: Supplementary file 1 [file medi-102-e34857-s001.xlsx]

## Sheet: Sheet1
Pubmed				Results		Cochrane Library	Results	Web of Science	Results	Embass		Results
#1	Back Pain, Low[Mesh]	#4	Back Pain, Low OR Back Pains, Low OR Low Back Pains OR Pain, Low Back OR Pains, Low Back OR Lumbago OR Lower Back Pain OR Back Pain, Lower OR Back Pains, Lower OR Lower Back Pains OR Pain, Lower Back OR Pains, Lower Back OR Low Back Ache OR Ache, Low Back OR Aches, Low Back OR Back Ache, LownOR Back Aches, Low OR Low Back Aches OR Low Backache OR Backache Low OR Backaches, Low OR Low Backaches OR…	46964	#1	MeSH descriptor: [Back Pain, Low] explode all trees		TS=( "Back Pain, Low OR Back Pains, Low OR Low Back Pains OR Pain, Low Back OR Pains, Low Back OR Lumbago OR Lower Back Pain OR Back Pain, Lower OR Back Pains, Lower OR Lower Back Pains OR Pain, Lower Back OR Pains, Lower Back OR Low Back Ache OR Ache, Low Back OR Aches, Low Back OR Back Ache, LownOR Back Aches, Low OR Low Back Aches OR Low Backache OR Backache Low OR Backaches, Low OR Low Backac…	344	#1	Back Pain, Low[Mesh]
	Back Pain, Low				#2	MeSH descriptor: [Athlete] explode all trees				#2	Athlete[Mesh]
	Back Pains, Low				#3	MeSH descriptor: [lumbar spondylolysis] explode all trees				#3	lumbar spondylolysis[Mesh]
	Low Back Pains				#4	Back Pain, Low OR Back Pains, Low OR Low Back Pains OR Pain, Low Back OR Pains, Low Back OR Lumbago OR Lower Back Pain OR Back Pain, Lower OR Back Pains, Lower OR Lower Back Pains OR Pain, Lower Back OR Pains, Lower Back OR Low Back Ache OR Ache, Low Back OR Aches, Low Back OR Back Ache, LownOR Back Aches, Low OR Low Back Aches OR Low Backache OR Backache Low OR Backaches, Low OR Low Backaches OR…				#4	Back Pain, Low OR Back Pains, Low OR Low Back Pains OR Pain, Low Back OR Pains, Low Back OR Lumbago OR Lower Back Pain OR Back Pain, Lower OR Back Pains, Lower OR Lower Back Pains OR Pain, Lower Back OR Pains, Lower Back OR Low Back Ache OR Ache, Low Back OR Aches, Low Back OR Back Ache, LownOR Back Aches, Low OR Low Back Aches OR Low Backache OR Backache Low OR Backaches, Low OR Low Backaches OR…
	Pain, Low Back
	Pains, Low Back
	Lumbago
	Lower Back Pain
	Back Pain, Lower
	Back Pains, Lower
	Lower Back Pains
	Pain, Lower Back
	Pains, Lower Back
	Low Back Ache
	Ache, Low Back	#5	Professional Athletes OR Athlete Professiona OR Athletes, Professional OR Professional Athlete OR Elite Athletes OR Athlete, Elite OR Athletes, Elite OR Elite Athlete OR College Athletes OR Athlete, College OR Athletes, College OR College Athlete OR Sports OR Sport OR athletic OR player	4685
	Aches, Low Back
	Back Ache, Low
	Back Aches, Low				#5	Professional Athletes OR Athlete Professiona OR Athletes, Professional OR Professional Athlete OR Elite Athletes OR Athlete, Elite OR Athletes, Elite OR Elite Athlete OR College Athletes OR Athlete, College OR Athletes, College OR College Athlete OR Sports OR Sport OR athletic OR player				#5	Professional Athletes OR Athlete Professiona OR Athletes, Professional OR Professional Athlete OR Elite Athletes OR Athlete, Elite OR Athletes, Elite OR Elite Athlete OR College Athletes OR Athlete, College OR Athletes, College OR College Athlete OR Sports OR Sport OR athletic OR player
	Low Back Aches
	Low Backache
	Backache, Low
	Backaches, Low
	Low Backaches
	Low Back Pain, Postural	#6	#4 AND #5 AND #3	67
	Postural Low Back Pain
	Low Back Pain, Posterior Compartment
	Low Back Pain, Recurrent				#6	#4 AND #5 AND #3	7			#6	#4 AND #5 AND #3	14
	Recurrent Low Back Pain
	Low Back Pain, Mechanical
	Mechanical Low Back Pain
	Low back ache
	Lumbar pain
#2	Athlete[Mesh]
	Professional Athletes
	Athlete, Professional
	Athletes, Professional
	Professional Athlete
	Elite Athletes
	Athlete, Elite
	Athletes, Elite
	Elite Athlete
	College Athletes
	Athlete, College
	Athletes, College
	College Athlete
	Sports
	Sport
	athletic
	player
#3	lumbar spondylolysis[Mesh]
